# Supplementary material for: Exploiting ELIOT for Scaffold-Repurposing Opportunities: TRIM33 a Possible Novel E3 Ligase to Expand the Toolbox for PROTAC Design
Source: Int J Mol Sci. 2022 Nov 17;23(22):14218. doi: 10.3390/ijms232214218 (PMC9698485; doi:10.3390/ijms232214218)
Supplement: Supplementary file 1 [file ijms-23-14218-s001.zip]

Archive with 1 entries (1 files):
- ijms-2024121-supplementary.pdf
